# Supplementary material for: 3-Chloro­meth­yl-2-hy­droxy­benzaldehyde
Source: Acta Crystallogr Sect E Struct Rep Online. 2012 Sep 15;68(Pt 10):o2928. doi: 10.1107/S1600536812038421 (PMC3470303; doi:10.1107/S1600536812038421)
Supplement: Supplementary file 2 [file e-68-o2928-Isup2.hkl]

#
# h,k,l, Fc-squared, Fo-squared, sigma(Fo-squared) and status flag
#
data_I
_shelx_title ' W in P212121'
_shelx_refln_list_code          4
_shelx_F_calc_maximum       75.99
_exptl_crystal_F_000       352.00
_reflns_d_resolution_high  0.8346
 
loop_
 _symmetry_equiv_pos_as_xyz
 'x, y, z'
 '-x+1/2, -y, z+1/2'
 'x+1/2, -y+1/2, -z'
 '-x, y+1/2, -z+1/2'
 
_cell_length_a     4.4830
_cell_length_b    12.5210
_cell_length_c    13.7100
_cell_angle_alpha  90.000
_cell_angle_beta   90.000
_cell_angle_gamma  90.000
 
_shelx_F_squared_multiplier     1.000
 
loop_
 _refln_index_h
 _refln_index_k
 _refln_index_l
 _refln_F_squared_calc
 _refln_F_squared_meas
 _refln_F_squared_sigma
 _refln_observed_status
   2   0   0     1280.57     1190.30    145.35 o
   4   0   0        1.41        7.41     20.95 o
   1   1   0      306.61      297.21     25.70 o
   2   1   0      466.11      510.05     52.08 o
   3   1   0       41.83       50.33      5.20 o
   4   1   0       11.37        0.44     14.16 o
   5   1   0        0.00       33.65     24.79 o
   0   2   0      967.84      948.75    115.40 o
   1   2   0     3922.42     4026.79    345.55 o
   2   2   0     1414.72     1518.81    155.23 o
   4   2   0      135.02        8.52     14.96 o
   5   2   0        3.12       16.67     18.82 o
   1   3   0     2183.18     2315.94    198.46 o
   2   3   0      655.95      766.16     74.06 o
   3   3   0       15.17        0.00     11.16 o
   4   3   0       37.60       48.16      9.75 o
   5   3   0        2.10       13.11     24.35 o
   1   4   0     3358.64     3473.12    298.37 o
   2   4   0      573.20      532.03     45.83 o
   3   4   0       57.42        0.00     10.36 o
   4   4   0        0.22        0.00      2.06 o
   5   4   0       10.09       27.45     32.35 o
   1   5   0      621.50      730.12     62.67 o
   3   5   0        0.12        1.50      2.82 o
   4   5   0       20.39        0.77     20.16 o
   5   5   0        5.30       29.96     34.41 o
   0   6   0       28.69       31.29      3.85 o
   1   6   0      394.64      327.83     28.18 o
   2   6   0       99.65      119.35     11.57 o
   3   6   0      527.93      551.00     53.40 o
   4   6   0        0.60       21.58     30.40 o
   1   7   0       47.66       55.65      4.78 o
   2   7   0       48.10       46.74      4.57 o
   3   7   0      439.83      425.72     41.29 o
   4   7   0        0.01        0.52      4.56 o
   0   8   0      394.64      419.89     51.19 o
   1   8   0      982.58     1009.21     86.80 o
   2   8   0      138.91      152.07     14.76 o
   3   8   0        6.47        7.73      0.87 o
   4   8   0        3.35       24.32     30.79 o
   1   9   0      228.95      241.43     23.44 o
   2   9   0       29.16       21.49      4.93 o
   3   9   0        6.68        5.72      0.72 o
   4   9   0        9.61       58.12     52.17 o
   0  10   0      138.52      145.13     17.81 o
   1  10   0        0.06        1.48      0.38 o
   2  10   0      110.04      104.18     10.05 o
   3  10   0        4.51        7.72      1.40 o
   4  10   0       11.92       50.97     46.25 o
   1  11   0       10.26       13.48      1.41 o
   2  11   0       12.11       12.64      1.34 o
   3  11   0        2.95       17.50     25.84 o
   0  12   0      140.39      136.28     21.89 o
   1  12   0       25.32       26.48      2.70 o
   2  12   0        2.51        3.66      0.57 o
   3  12   0        2.22        1.89      1.20 o
   1  13   0        6.97        5.52      1.38 o
   2  13   0        6.47        5.47      0.87 o
   0  14   0      154.50      136.01     21.87 o
   1  14   0        9.53        7.12      1.32 o
   2   0   1       44.59       45.22      4.39 o
   3   0   1       86.96       78.69      6.78 o
   4   0   1       44.36        0.00     13.70 o
   5   0   1        4.37       34.99     24.67 o
  -5   1   1       17.55       17.68     25.76 o
  -4   1   1        0.50        1.66     13.37 o
  -3   1   1      346.00      403.30     40.49 o
  -2   1   1      262.78      264.08     26.97 o
  -1   1   1     2941.55     3082.51    261.63 o
   0   1   1       20.32       17.46      2.78 o
   1   1   1     2962.98     3031.71    313.63 o
   2   1   1      262.47      266.83     27.16 o
   3   1   1      334.53      393.33     34.15 o
   4   1   1        0.59       10.58     21.97 o
   5   1   1       17.55       25.00     21.12 o
  -5   2   1        7.70       25.41     21.39 o
  -4   2   1       18.24       15.89      6.23 o
  -3   2   1      206.30      220.77     26.58 o
  -2   2   1      509.62      553.06     56.57 o
  -1   2   1     5774.13     5624.15    532.04 o
   0   2   1      231.01      229.80     23.44 o
   1   2   1     5647.16     5499.92    477.37 o
   2   2   1      525.40      556.32     56.59 o
   3   2   1      199.82      216.96     22.31 o
   4   2   1       18.15       26.00     18.45 o
   5   2   1        7.70       20.92     19.42 o
  -5   3   1       15.06       20.61     28.20 o
  -4   3   1       68.19       13.09     16.19 o
  -3   3   1       70.57       73.54     14.71 o
  -2   3   1      157.80      162.70     16.05 o
  -1   3   1     2958.54     3048.29    293.52 o
   0   3   1      152.10      149.43     12.91 o
   1   3   1     2942.72     2997.63    257.55 o
   2   3   1      162.66      170.70     14.45 o
   3   3   1       69.95       81.63     12.53 o
   4   3   1       68.27        8.89     14.16 o
   5   3   1       15.47       36.76     36.60 o
  -5   4   1        4.50       13.89     25.74 o
  -4   4   1        3.42        4.01      5.69 o
  -3   4   1       56.55       47.39     35.89 o
  -2   4   1     1121.84     1214.87    114.88 o
  -1   4   1     1747.44     1867.37    183.59 o
   0   4   1     2158.75     2126.31    182.89 o
   1   4   1     1782.94     1908.95    162.40 o
   2   4   1     1091.64     1163.28    101.85 o
   3   4   1       57.04       62.90     10.36 o
   4   4   1        3.12        0.00     21.49 o
   5   4   1        4.47       37.46     37.66 o
  -5   5   1        4.72        9.41     23.41 o
  -4   5   1       20.35       21.69      8.89 o
  -3   5   1       76.93       81.00      7.69 o
  -2   5   1      722.23      739.91     71.17 o
  -1   5   1      152.43      178.32     15.10 o
   0   5   1       17.36       20.41      1.94 o
   1   5   1      148.47      169.84     14.88 o
   2   5   1      710.61      732.86     63.40 o
   3   5   1       76.08       75.81      9.65 o
   4   5   1       21.19        0.00     23.94 o
   5   5   1        4.52        2.70     20.67 o
  -4   6   1       11.69        9.62      5.35 o
  -3   6   1       37.87       44.25      8.94 o
  -2   6   1      348.98      374.22     36.90 o
  -1   6   1      114.78      123.32     10.42 o
   0   6   1      166.62      152.37     18.54 o
   1   6   1      113.88      119.92     10.45 o
   2   6   1      360.56      392.96     37.47 o
   3   6   1       36.92       40.05      9.45 o
   4   6   1       12.30       15.49      7.58 o
  -4   7   1       27.31       23.26     12.72 o
  -3   7   1       55.47       58.98      6.13 o
  -2   7   1       25.31       23.92      3.75 o
  -1   7   1      139.59      162.77     13.88 o
   0   7   1     1517.30     1773.52    216.05 o
   1   7   1      138.95      157.73     13.70 o
   2   7   1       25.82       29.73      2.61 o
   3   7   1       56.42       59.74     11.57 o
   4   7   1       27.24       22.03     30.71 o
  -4   8   1       41.66       33.70     19.21 o
  -3   8   1       30.24       32.00      5.27 o
  -2   8   1      147.78      147.49     14.14 o
  -1   8   1       64.52       60.66      5.73 o
   0   8   1      581.19      606.27     52.19 o
   1   8   1       63.08       57.66      5.07 o
   2   8   1      146.08      144.61     14.15 o
   3   8   1       30.48       28.87      3.39 o
   4   8   1       40.21       27.86     38.08 o
  -4   9   1       35.18       33.99      6.37 o
  -3   9   1       19.51       21.40      4.91 o
  -2   9   1       71.36       66.61      6.51 o
  -1   9   1       48.38       52.10      5.09 o
   0   9   1      124.33      153.47     13.28 o
   1   9   1       47.84       52.15      5.08 o
   2   9   1       71.75       69.05      6.60 o
   3   9   1       19.06       20.97      5.01 o
   4   9   1       33.84       39.93      7.82 o
  -3  10   1       36.28       36.11      8.82 o
  -2  10   1       47.24       49.09      5.99 o
  -1  10   1       33.35       34.09      3.40 o
   0  10   1      277.20      268.40     23.06 o
   1  10   1       35.28       35.24      3.39 o
   2  10   1       47.64       47.23      7.98 o
   3  10   1       36.01       37.73      3.64 o
  -3  11   1        7.17        9.43      1.64 o
  -2  11   1       40.98       36.34      3.56 o
  -1  11   1        5.32        4.84      1.01 o
   0  11   1        0.95        0.22      0.46 o
   1  11   1        5.67        4.49      0.59 o
   2  11   1       40.25       35.50      3.56 o
   3  11   1        7.12        8.02      4.53 o
  -3  12   1       14.24       20.20      2.47 o
  -2  12   1       17.03       19.63      2.20 o
  -1  12   1      115.50      118.13     10.07 o
   0  12   1        4.06        4.73      0.78 o
   1  12   1      116.96      113.72     13.24 o
   2  12   1       17.17       21.19      2.13 o
   3  12   1       14.48       18.25      1.93 o
  -2  13   1       19.06       16.15      1.59 o
  -1  13   1       37.04       34.03      3.01 o
   0  13   1        1.00        1.21      1.83 o
   1  13   1       36.45       34.67      4.43 o
   2  13   1       18.89       20.47      1.86 o
  -1  14   1       57.36       56.07      4.79 o
   0  14   1        0.03        0.04      0.50 o
   1  14   1       55.99       52.69      6.29 o
   1   0   2      109.88       45.45      8.56 o
   2   0   2      355.56      354.14     30.58 o
   3   0   2       92.02       97.95     10.04 o
   4   0   2       51.00        0.10     18.08 o
   5   0   2        2.48       37.92     24.60 o
  -5   1   2       18.98       25.75     20.37 o
  -4   1   2      149.97        1.66     19.72 o
  -3   1   2       97.38       94.24     12.50 o
  -2   1   2      198.21      212.24     21.30 o
  -1   1   2      482.50      526.55     63.95 o
   0   1   2     1446.09     1472.91    179.54 o
   1   1   2      488.90      523.07     47.04 o
   2   1   2      198.42      207.71     21.51 o
   3   1   2       96.12       97.60      9.91 o
   5   1   2       19.15       28.06     20.88 o
  -5   2   2       18.58       27.18     21.08 o
  -4   2   2       14.37       11.59      8.18 o
  -3   2   2      163.59      156.99     31.83 o
  -2   2   2      216.84      194.18     19.49 o
  -1   2   2      346.63      337.70     32.98 o
   0   2   2     3330.26     3311.11    284.11 o
   1   2   2      351.32      342.47     29.30 o
   2   2   2      214.78      188.51     19.56 o
   3   2   2      164.49      172.28     17.11 o
   4   2   2       14.02        9.80      4.21 o
   5   2   2       18.53       17.74     17.32 o
  -5   3   2       12.25        8.67     22.63 o
  -4   3   2       21.54       22.35      4.57 o
  -3   3   2      171.57      179.35     34.51 o
  -2   3   2      428.75      488.04     46.56 o
  -1   3   2     1724.43     1725.19    164.49 o
   0   3   2      856.40      876.99     75.42 o
   1   3   2     1711.36     1670.88    145.28 o
   2   3   2      423.95      476.53     49.15 o
   3   3   2      171.86      196.32     19.87 o
   4   3   2       23.31       21.84      4.07 o
   5   3   2       12.01       39.01     37.81 o
  -5   4   2        5.63       13.23     25.30 o
  -4   4   2        0.19        0.00      1.55 o
  -3   4   2       24.25       23.03     18.83 o
  -2   4   2      208.05      236.25     23.13 o
  -1   4   2      500.23      479.84     46.81 o
   0   4   2     1211.89     1207.95    147.09 o
   1   4   2      495.86      482.55     41.37 o
   2   4   2      216.95      242.65     20.69 o
   3   4   2       25.08       25.21      9.93 o
   4   4   2        0.09        2.08      0.99 o
   5   4   2        5.57       66.81     57.53 o
  -5   5   2        3.71       21.81     28.51 o
  -4   5   2       18.52       26.30      7.96 o
  -3   5   2      223.21      233.27     43.89 o
  -2   5   2      737.70      820.02     79.22 o
  -1   5   2      354.06      386.86     38.10 o
   0   5   2      316.89      324.40     33.04 o
   1   5   2      361.56      393.68     33.55 o
   2   5   2      746.42      823.99     71.08 o
   3   5   2      226.37      233.92     37.41 o
   4   5   2       19.14       29.49      5.49 o
   5   5   2        3.50       46.64     42.62 o
  -4   6   2        1.58        0.00     20.30 o
  -3   6   2        1.87        1.07     17.07 o
  -2   6   2      287.20      295.76     28.70 o
  -1   6   2      749.53      785.84     75.82 o
   0   6   2      232.93      222.20     19.11 o
   1   6   2      745.40      780.06     67.32 o
   2   6   2      288.27      298.48     25.77 o
   3   6   2        1.88        1.99      0.94 o
   4   6   2        1.54        2.10     19.47 o
  -4   7   2       15.95       18.83      4.02 o
  -3   7   2       13.53       13.80      2.77 o
  -2   7   2       34.63       33.87      4.76 o
  -1   7   2       15.78       16.56      4.49 o
   0   7   2      411.26      406.66     35.05 o
   1   7   2       17.12       19.38      1.59 o
   2   7   2       36.28       33.53      3.31 o
   3   7   2       14.03       14.07      1.45 o
   4   7   2       16.15       17.30      6.37 o
  -4   8   2        9.23       19.91     24.53 o
  -3   8   2       88.31      103.35     19.69 o
  -2   8   2       31.15       31.06      3.31 o
  -1   8   2      339.19      322.72     28.08 o
   0   8   2       41.39       41.59      3.63 o
   1   8   2      348.66      333.53     28.27 o
   2   8   2       29.98       30.10      2.97 o
   3   8   2       88.42      105.24     16.77 o
   4   8   2        9.63        9.69     18.08 o
  -4   9   2       28.71       31.54     12.56 o
  -3   9   2       81.25       61.74     28.17 o
  -2   9   2       12.26       10.71      2.77 o
  -1   9   2       74.61       77.86      6.73 o
   0   9   2        0.26        0.00      0.54 o
   1   9   2       76.49       79.85      7.63 o
   2   9   2       11.82       12.03      1.22 o
   3   9   2       80.88       65.86      6.74 o
   4   9   2       27.83       27.81      8.06 o
  -3  10   2       33.68       30.41     14.01 o
  -2  10   2       15.36       16.15      5.36 o
  -1  10   2      201.92      209.74     17.82 o
   0  10   2      100.09       96.40      8.33 o
   1  10   2      200.08      202.07     23.43 o
   2  10   2       14.31       18.41      1.74 o
   3  10   2       34.24       38.27      3.63 o
  -3  11   2       10.47       11.54      4.24 o
  -2  11   2        1.38        0.28      0.76 o
  -1  11   2       42.91       39.27      3.49 o
   0  11   2       21.36       18.68      2.72 o
   1  11   2       42.31       41.38      4.59 o
   2  11   2        1.74        0.68      0.92 o
   3  11   2       10.82       11.93      6.56 o
  -3  12   2        0.85        2.51      2.14 o
  -2  12   2       77.89       85.94      7.29 o
  -1  12   2        1.08        1.22      0.59 o
   0  12   2      133.98      122.48     11.97 o
   1  12   2        1.11        0.74      0.81 o
   2  12   2       79.41       80.88      9.58 o
   3  12   2        0.96        2.25      2.11 o
  -2  13   2       22.07       18.87      1.90 o
  -1  13   2        5.93        6.29      0.66 o
   0  13   2        8.83       10.92      1.97 o
   1  13   2        5.59        4.87      1.03 o
   2  13   2       22.28       20.08      2.78 o
  -1  14   2        3.82        5.28      1.09 o
   0  14   2        7.91        8.42      1.17 o
   1  14   2        4.05        4.77      3.91 o
   1   0   3     3591.10     3588.46    475.81 o
   2   0   3      408.75      379.26     34.02 o
   3   0   3      214.24      204.25     20.77 o
   4   0   3       22.44       20.13      3.20 o
   5   0   3       35.68       43.99     29.05 o
  -5   1   3       29.86       52.33     31.11 o
  -4   1   3       65.98       64.68     29.26 o
  -3   1   3       71.51       74.50     15.22 o
  -2   1   3      334.28      120.55     22.67 o
  -1   1   3      615.63      583.65     56.81 o
   0   1   3     2384.96     2354.78    287.03 o
   1   1   3      622.96      613.11     74.06 o
   2   1   3      330.71      319.03     42.24 o
   3   1   3       74.97       82.16      8.15 o
   4   1   3       66.56       71.49     22.32 o
   5   1   3       28.67       48.22     29.97 o
  -5   2   3        6.08       37.11     29.26 o
  -4   2   3       43.02       47.89     11.19 o
  -3   2   3      246.68      279.07     51.17 o
  -2   2   3      701.23      731.46     69.91 o
  -1   2   3     2401.06     2296.96    223.70 o
   0   2   3     1524.20     1569.87    135.06 o
   1   2   3     2406.54     2365.00    239.39 o
   2   2   3      700.43      719.81     64.83 o
   3   2   3      249.53      263.14     27.00 o
   4   2   3       41.98       47.24     32.41 o
   5   2   3        5.79       41.45     32.48 o
  -5   3   3        1.25        0.87     19.23 o
  -4   3   3       22.80       18.66     11.10 o
  -3   3   3      114.63      120.67     23.02 o
  -2   3   3      264.40      274.26     26.89 o
  -1   3   3      280.56      293.38     25.63 o
   0   3   3      371.01      367.21     31.57 o
   1   3   3      282.02      302.86     28.86 o
   2   3   3      264.03      281.08     28.40 o
   3   3   3      116.20      125.34     12.76 o
   4   3   3       23.65       28.12      6.67 o
   5   3   3        1.06       58.46     50.28 o
  -5   4   3        2.09       22.75     29.20 o
  -4   4   3        5.62        1.17      8.04 o
  -3   4   3       17.71       14.51      9.15 o
  -2   4   3      491.99      498.63     48.72 o
  -1   4   3      142.02      129.07     11.37 o
   0   4   3     2140.04     2215.62    189.95 o
   1   4   3      147.56      134.85     12.73 o
   2   4   3      501.40      505.77     43.29 o
   3   4   3       19.81       14.41      7.89 o
   4   4   3        5.23        6.14      2.04 o
   5   4   3        2.08       78.50     65.06 o
  -4   5   3       72.91       56.18     34.95 o
  -3   5   3        2.39        0.00      3.66 o
  -2   5   3       17.21       23.84      4.98 o
  -1   5   3      323.21      332.88     28.87 o
   0   5   3       89.61       80.26      6.96 o
   1   5   3      324.59      337.54     28.87 o
   2   5   3       19.32       23.82      5.32 o
   3   5   3        2.45        2.44      0.52 o
   4   5   3       71.59       71.18     11.74 o
  -4   6   3       36.97       37.07     18.43 o
  -3   6   3      216.77      222.22     43.12 o
  -2   6   3      604.73      590.60     57.16 o
  -1   6   3       57.68       51.56      4.44 o
   0   6   3     1216.59     1189.48    102.25 o
   1   6   3       56.44       51.16      4.43 o
   2   6   3      604.22      590.49     50.77 o
   3   6   3      217.81      235.98     36.77 o
   4   6   3       37.23       45.11      7.25 o
  -4   7   3        5.04        4.95      6.28 o
  -3   7   3       43.07       37.06     24.53 o
  -2   7   3        3.21        2.03      1.63 o
  -1   7   3      208.73      190.39     16.36 o
   0   7   3        3.69        2.82      1.12 o
   1   7   3      208.21      188.70     18.40 o
   2   7   3        3.30        3.58      0.44 o
   3   7   3       41.68       43.67      4.10 o
   4   7   3        5.03        5.36      0.87 o
  -4   8   3       23.06       19.78      6.17 o
  -3   8   3      156.58      155.28     28.65 o
  -2   8   3      125.03      126.90     12.15 o
  -1   8   3      197.46      209.30     18.02 o
   0   8   3      380.68      350.55     30.09 o
   1   8   3      196.72      210.82     20.38 o
   2   8   3      122.66      124.66     12.26 o
   3   8   3      154.19      156.75     15.30 o
   4   8   3       23.91       24.87      7.57 o
  -4   9   3       13.03       20.54     27.14 o
  -3   9   3       30.33       21.72     10.19 o
  -2   9   3       45.55       41.70      4.12 o
  -1   9   3        3.46        2.91      1.41 o
   0   9   3        3.71        4.17      0.54 o
   1   9   3        2.73        1.74      0.59 o
   2   9   3       44.90       40.60      4.03 o
   3   9   3       30.04       30.18      2.86 o
   4   9   3       13.35       13.92     25.52 o
  -3  10   3        9.95       13.73      1.82 o
  -2  10   3       39.17       29.60      3.98 o
  -1  10   3      173.58      169.23     14.77 o
   0  10   3       59.13       52.94      4.58 o
   1  10   3      174.05      175.26     19.43 o
   2  10   3       37.65       29.96      3.35 o
   3  10   3        9.02       12.49      7.02 o
  -3  11   3        7.06        6.56      3.53 o
  -2  11   3       26.71       26.54      2.25 o
  -1  11   3       58.06       54.53      4.76 o
   0  11   3       11.97       10.73      2.11 o
   1  11   3       58.19       54.94      6.25 o
   2  11   3       26.44       23.47      2.94 o
   3  11   3        6.78        8.82     35.36 o
  -3  12   3        8.31        9.93      1.54 o
  -2  12   3        2.45        2.42      0.45 o
  -1  12   3       91.99       95.23      7.97 o
   0  12   3       16.77       14.78      1.90 o
   1  12   3       90.26       86.13     10.47 o
   2  12   3        2.20        3.11      2.16 o
   3  12   3        8.66        8.85      1.64 o
  -2  13   3        4.38        8.05      3.43 o
  -1  13   3       11.63       11.96      1.19 o
   0  13   3       46.24       43.19      4.99 o
   1  13   3       11.31       13.81      1.58 o
   2  13   3        4.85        5.44      0.79 o
  -1  14   3       10.12       12.23      1.27 o
   0  14   3        4.62        3.39      0.66 o
   1  14   3       10.32       10.27      1.46 o
   1   0   4       25.69       20.71      4.11 o
   2   0   4       18.08       13.59      1.97 o
   3   0   4       21.62       24.37      2.55 o
   4   0   4       15.06       19.88      5.98 o
   5   0   4       64.94       24.07     32.50 o
  -5   1   4        6.23       21.81     32.06 o
  -4   1   4        1.99        2.87      1.70 o
  -3   1   4       67.34       66.89      9.12 o
  -2   1   4      168.67      175.66     23.01 o
  -1   1   4       54.36       46.77      4.92 o
   1   1   4       56.89       49.91      4.93 o
   2   1   4      161.86      171.67     17.67 o
   3   1   4       69.28       70.26      8.41 o
   4   1   4        2.47        3.06      0.82 o
   5   1   4        6.07        9.50     25.91 o
  -5   2   4        0.95        0.00     23.34 o
  -4   2   4        6.42        5.84      0.86 o
  -3   2   4       97.86      112.51     14.95 o
  -2   2   4      550.51      523.19     54.35 o
  -1   2   4      859.51      856.45     74.54 o
   0   2   4     2902.08     2763.05    237.87 o
   1   2   4      866.53      882.32     88.56 o
   2   2   4      549.70      550.24     54.80 o
   3   2   4      102.26      113.03     11.53 o
   4   2   4        5.68        4.81      1.03 o
   5   2   4        1.02        4.32     24.25 o
  -5   3   4        1.98        0.56      8.45 o
  -4   3   4      129.31      133.12     18.12 o
  -3   3   4       17.42       14.80      5.61 o
  -2   3   4      150.78      151.03     13.08 o
  -1   3   4      602.86      628.51     54.14 o
   0   3   4      119.43      109.92     13.40 o
   1   3   4      591.96      627.99     54.14 o
   2   3   4      145.21      152.31     15.56 o
   3   3   4       17.37       16.50      1.67 o
   4   3   4      128.32      139.63     16.64 o
  -5   4   4       11.77        8.20      5.45 o
  -4   4   4       80.80       68.72     52.16 o
  -2   4   4       70.84       68.50      6.00 o
  -1   4   4      555.77      572.40     49.29 o
   0   4   4       16.73       22.36      2.04 o
   1   4   4      544.39      571.29     55.40 o
   2   4   4       69.98       71.14      8.48 o
   4   4   4       81.89       98.97     16.23 o
  -4   5   4        8.10        7.85      1.52 o
  -3   5   4      206.07      213.90     40.15 o
  -2   5   4       22.59       19.01      3.80 o
  -1   5   4      198.51      207.91     18.29 o
   0   5   4       10.86       11.96      1.29 o
   1   5   4      204.89      217.16     18.29 o
   2   5   4       24.62       22.48      6.91 o
   3   5   4      203.70      213.47     34.24 o
   4   5   4        7.78       10.61      1.32 o
  -4   6   4       12.28       12.46      5.09 o
  -3   6   4      128.05       71.30     59.86 o
  -2   6   4      124.49      133.43     11.31 o
  -1   6   4      116.58      110.84      9.32 o
   0   6   4        0.68        0.56      0.93 o
   1   6   4      110.92      105.77      9.32 o
   2   6   4      121.71      127.71     12.75 o
   3   6   4      124.84      128.93     20.02 o
   4   6   4       12.60       13.20      1.60 o
  -4   7   4       14.54       13.52      2.79 o
  -3   7   4       41.96       38.32     23.40 o
  -2   7   4      176.33      190.09     16.00 o
  -1   7   4      102.36      104.81      8.97 o
   0   7   4      232.22      223.25     27.09 o
   1   7   4       99.93      103.68     10.15 o
   2   7   4      172.18      181.32     17.98 o
   3   7   4       42.28       35.28      6.39 o
   4   7   4       14.63       16.82      3.49 o
  -4   8   4       37.74       37.19     24.11 o
  -3   8   4       13.05       12.53      1.88 o
  -2   8   4       32.17       29.95      4.12 o
  -1   8   4       98.77      100.22      8.94 o
   0   8   4        5.91        5.18      0.80 o
   1   8   4      106.88      110.05     10.11 o
   2   8   4       34.73       34.23      3.56 o
   3   8   4       13.56       14.23      1.60 o
   4   8   4       37.36       33.66      4.27 o
  -4   9   4       11.66       20.42     23.07 o
  -3   9   4       12.40       13.09      3.31 o
  -2   9   4       33.96       35.90      5.36 o
  -1   9   4       82.62       84.12      7.05 o
   0   9   4      118.49      114.50      9.86 o
   1   9   4       79.36       77.73      7.92 o
   2   9   4       36.01       39.40      4.19 o
   3   9   4       12.13       11.22      1.57 o
   4   9   4       11.84       13.27      2.74 o
  -3  10   4       25.80       20.69      5.36 o
  -2  10   4       45.59       47.89      5.02 o
  -1  10   4      246.01      247.41     21.23 o
   0  10   4        0.31        0.34      0.37 o
   1  10   4      244.66      244.38     24.00 o
   2  10   4       45.96       47.86      5.44 o
   3  10   4       24.79       23.69      2.64 o
  -3  11   4        0.45        0.00      0.67 o
  -2  11   4       70.04       66.25      5.80 o
  -1  11   4       98.34       98.31      8.53 o
   0  11   4      202.67      220.75     21.44 o
   1  11   4      100.56      100.76     11.22 o
   2  11   4       70.49       68.32      7.63 o
   3  11   4        0.39        0.00      0.42 o
  -2  12   4       31.75       34.37      2.77 o
  -1  12   4       14.98       16.48      1.46 o
   0  12   4      147.07      148.84     14.55 o
   1  12   4       14.80       15.49      4.11 o
   2  12   4       31.81       26.04      3.62 o
  -2  13   4       17.61       20.77      2.44 o
  -1  13   4        6.97        7.95      0.99 o
   0  13   4        2.59        2.16      0.89 o
   1  13   4        7.63        5.81      0.98 o
   2  13   4       17.24       18.32      2.32 o
  -1  14   4        2.60        3.44      1.12 o
   0  14   4       17.72       17.26      2.86 o
   1  14   4        2.34        1.51      0.58 o
   1   0   5      281.50      259.65     26.53 o
   2   0   5      159.78      175.54     17.92 o
   3   0   5       61.48       58.29      8.09 o
   4   0   5       44.46       45.83     12.65 o
   5   0   5        0.89        9.20     28.48 o
  -5   1   5       30.44       22.65     34.50 o
  -4   1   5       39.31       36.33     12.42 o
  -3   1   5       97.08      100.49     18.52 o
  -2   1   5      511.39      537.05     72.57 o
  -1   1   5      203.86      216.03     21.19 o
   1   1   5      204.55      198.40     21.19 o
   2   1   5      524.64      552.58     55.70 o
   3   1   5       95.27       96.02     18.55 o
   4   1   5       38.57       45.97     13.12 o
   5   1   5       31.25       10.33     28.29 o
  -5   2   5        4.43        5.59      9.14 o
  -4   2   5       19.98       24.22     13.96 o
  -3   2   5        1.10        0.06      1.09 o
  -2   2   5      202.36      106.70     64.07 o
  -1   2   5      533.56      539.59     44.36 o
   0   2   5       45.74        0.00     13.74 o
   1   2   5      514.77      499.75     53.84 o
   2   2   5      199.80      195.41     37.12 o
   3   2   5        1.64        1.20      1.10 o
   4   2   5       21.69       30.66     16.36 o
  -5   3   5        3.64        7.33      5.23 o
  -4   3   5       29.70       33.37     15.79 o
  -3   3   5       54.06       36.30     29.70 o
  -2   3   5      414.95      411.84     42.28 o
  -1   3   5     1386.39     1429.22    122.26 o
   0   3   5     2807.07     2850.02    244.42 o
   1   3   5     1374.58     1430.55    146.63 o
   2   3   5      412.50      427.35     51.45 o
   3   3   5       56.21       47.58     26.73 o
   4   3   5       30.29       32.30      5.55 o
  -4   4   5       48.30       45.40     19.17 o
  -3   4   5      211.95      225.58     29.98 o
  -2   4   5       36.54       38.89      3.96 o
  -1   4   5       77.02       74.93      6.62 o
   0   4   5      231.81      281.67     34.26 o
   1   4   5       80.03       77.94      6.62 o
   2   4   5       38.67       41.63      4.90 o
   3   4   5      210.52      226.33     27.50 o
   4   4   5       48.20       52.68      8.51 o
  -4   5   5        2.29        0.32      2.17 o
  -3   5   5      185.26      206.35     38.77 o
  -2   5   5      101.40       93.07      7.94 o
  -1   5   5      510.19      527.33     45.25 o
   0   5   5       38.22       66.00      5.65 o
   1   5   5      506.97      523.67     51.01 o
   2   5   5       98.22       91.01     11.28 o
   3   5   5      185.74      206.21     33.06 o
   4   5   5        2.66        1.38      0.57 o
  -4   6   5        5.65        7.23      2.16 o
  -3   6   5        0.89        1.58     12.87 o
  -2   6   5      208.74      211.50     17.66 o
  -1   6   5        0.53        0.73      0.22 o
   0   6   5      850.17      867.57     74.63 o
   1   6   5        0.68        0.58      0.22 o
   2   6   5      199.70      195.41     19.71 o
   3   6   5        1.40        1.41      0.57 o
   4   6   5        5.21        4.17      1.04 o
  -4   7   5       18.91       19.64     81.39 o
  -3   7   5       10.45       12.27      3.24 o
  -2   7   5      287.58      292.18     24.96 o
  -1   7   5      642.16      636.42     55.16 o
   0   7   5        0.03        0.62      0.92 o
   1   7   5      646.66      648.93     62.18 o
   2   7   5      289.57      286.24     28.06 o
   3   7   5        9.96       11.17      2.03 o
   4   7   5       18.88       15.45      2.76 o
  -4   8   5        0.64        2.18      1.48 o
  -3   8   5        3.51        4.30     11.85 o
  -2   8   5      310.72      330.15     28.28 o
  -1   8   5       11.50       12.07      2.26 o
   0   8   5       80.17       74.59      9.16 o
   1   8   5       12.79       13.92      1.34 o
   2   8   5      319.18      323.62     37.18 o
   3   8   5        3.81        3.67      0.86 o
   4   8   5        0.60        0.43      0.57 o
  -3   9   5       34.60       37.10     13.00 o
  -2   9   5       70.41       70.55      6.33 o
  -1   9   5       81.10       83.07      7.25 o
   0   9   5       19.58       18.64      1.61 o
   1   9   5       84.26       84.43      8.15 o
   2   9   5       72.98       79.91      8.34 o
   3   9   5       34.51       35.36      4.18 o
  -3  10   5       18.25       18.58      6.47 o
  -2  10   5       81.90       83.85      7.16 o
  -1  10   5       65.44       64.15      5.64 o
   0  10   5       27.10       29.18      2.89 o
   1  10   5       65.70       66.43      6.40 o
   2  10   5       81.46       80.48      9.42 o
   3  10   5       18.98       16.31      2.02 o
  -3  11   5       16.41       18.45      5.10 o
  -2  11   5       30.45       31.67      2.70 o
  -1  11   5       52.17       51.50      4.41 o
   0  11   5      609.87      610.10     59.12 o
   1  11   5       50.85       49.23      5.80 o
   2  11   5       29.72       27.90      3.54 o
   3  11   5       17.30       17.28      2.13 o
  -2  12   5        4.21        5.13      0.90 o
  -1  12   5       25.61       25.72      2.39 o
   0  12   5      119.74      126.16     12.23 o
   1  12   5       27.68       31.41      3.18 o
   2  12   5        4.45        3.24      0.68 o
  -2  13   5       17.69       21.40      2.54 o
  -1  13   5       48.96       53.14      4.91 o
   0  13   5        8.58        8.87      1.02 o
   1  13   5       49.26       44.92      5.69 o
   2  13   5       17.34       19.45      2.38 o
  -1  14   5       59.30       66.58      6.27 o
   0  14   5        7.20        4.46      2.12 o
   1  14   5       58.01       60.48      7.31 o
   0   0   6       45.34        0.64     15.11 o
   1   0   6        1.32        2.60      1.14 o
   2   0   6     1366.85     1425.68    145.12 o
   3   0   6      119.56      114.15     17.09 o
   4   0   6        0.63       20.17     29.36 o
   5   0   6       14.82       22.55     35.20 o
  -4   1   6       18.18       19.55      2.47 o
  -3   1   6      141.10      148.43     15.39 o
  -2   1   6      191.14      213.82     28.32 o
  -1   1   6     1345.46     1404.87    140.92 o
   1   1   6     1357.20     1360.85    140.93 o
   2   1   6      192.37      211.27     21.62 o
   3   1   6      143.10      152.05     18.35 o
   4   1   6       17.74       18.96      6.63 o
  -4   2   6       63.72       57.03     30.11 o
  -3   2   6       63.59       58.89     29.91 o
  -2   2   6       48.69       44.04     12.28 o
  -1   2   6      540.73      606.96     72.15 o
   0   2   6      274.90      261.70     31.77 o
   1   2   6      534.70      575.89     72.16 o
   2   2   6       45.96       43.03      4.73 o
   3   2   6       63.71       48.31     37.85 o
   4   2   6       64.24       69.85     31.79 o
  -4   3   6       33.98       30.13     16.88 o
  -3   3   6      130.31      137.28     18.75 o
  -2   3   6      171.81      192.23     24.50 o
  -1   3   6      253.29      248.99     21.18 o
   0   3   6       20.21       16.19      1.98 o
   1   3   6      246.00      242.64     25.41 o
   2   3   6      173.04      180.69     22.74 o
   3   3   6      134.42      146.51     17.36 o
   4   3   6       35.08       40.88     18.21 o
  -4   4   6        2.97        5.02      4.79 o
  -3   4   6      183.65      187.20     24.33 o
  -2   4   6       16.50       20.19      2.61 o
  -1   4   6       32.66       30.40      3.73 o
   0   4   6     1182.57     1211.99    104.16 o
   1   4   6       35.46       36.29      3.15 o
   2   4   6       16.46       17.36      6.43 o
   3   4   6      179.14      179.51     22.37 o
   4   4   6        2.94        3.53      0.88 o
  -4   5   6       12.10       12.25      1.90 o
  -3   5   6       86.38       94.05     12.13 o
  -2   5   6      138.51      141.67     18.25 o
  -1   5   6      206.52      213.30     18.06 o
   0   5   6     1090.45     1105.33     95.12 o
   1   5   6      202.33      206.36     18.06 o
   2   5   6      143.39      134.77     16.84 o
   3   5   6       83.77       88.55     11.14 o
   4   5   6       11.60       12.71      2.16 o
  -4   6   6       25.68       21.89     21.66 o
  -3   6   6       27.21       30.67      7.03 o
  -2   6   6       96.17       90.26     12.78 o
  -1   6   6      702.79      715.87     62.04 o
   0   6   6      255.89      287.60     24.73 o
   1   6   6      706.35      728.15     69.85 o
   2   6   6       97.09       99.96      9.35 o
   3   6   6       28.68       26.93      5.07 o
   4   6   6       24.81       30.60      4.89 o
  -4   7   6       11.00       12.58      3.78 o
  -3   7   6       15.01       15.38      2.02 o
  -2   7   6      195.41      192.58     25.88 o
  -1   7   6      298.57      303.04     26.09 o
   0   7   6      629.90      640.13     77.65 o
   1   7   6      297.87      304.40     29.47 o
   2   7   6      194.01      194.71     18.80 o
   3   7   6       14.93       10.05      2.01 o
   4   7   6       11.29       13.10      2.37 o
  -4   8   6       16.33       15.53      2.35 o
  -3   8   6       20.96       20.60     15.23 o
  -2   8   6       68.05       62.04     12.27 o
  -1   8   6      255.27      255.83     21.83 o
   0   8   6       44.22       46.28      4.92 o
   1   8   6      252.29      251.35     24.64 o
   2   8   6       66.47       68.42      6.49 o
   3   8   6       20.64       16.61      3.16 o
   4   8   6       16.01       22.91      3.59 o
  -3   9   6        7.82       10.08      3.61 o
  -2   9   6       72.05       73.95      7.47 o
  -1   9   6      431.66      445.59     38.51 o
   0   9   6      112.68       99.99      8.61 o
   1   9   6      439.77      451.93     43.50 o
   2   9   6       70.28       70.47      8.22 o
   3   9   6        8.29        8.75      1.71 o
  -3  10   6       11.22       11.64      2.65 o
  -2  10   6       47.83       44.64     16.15 o
  -1  10   6       95.85      100.61      8.64 o
   0  10   6      467.25      470.54     45.66 o
   1  10   6       94.57       99.97      9.75 o
   2  10   6       46.67       47.65      7.80 o
   3  10   6       11.68       13.12      1.57 o
  -3  11   6       31.18       34.35      8.45 o
  -2  11   6       12.48       16.41      2.29 o
  -1  11   6       47.87       49.63      4.11 o
   0  11   6        0.26        0.92      0.80 o
   1  11   6       44.28       46.45      5.40 o
   2  11   6       12.50       15.69      3.25 o
   3  11   6       30.42       32.51      3.89 o
  -2  12   6       15.38       20.20      2.85 o
  -1  12   6        5.01        5.23      0.92 o
   0  12   6       47.18       51.05      5.03 o
   1  12   6        5.39        4.16      1.06 o
   2  12   6       15.35       18.64      2.32 o
  -1  13   6       67.59       65.41      6.31 o
   0  13   6       32.45       35.31      3.53 o
   1  13   6       65.85       63.46      7.46 o
   1   0   7      131.95      141.54     12.15 o
   2   0   7      189.05      194.59     19.60 o
   3   0   7        4.43        3.96      0.96 o
   4   0   7        0.64        0.08      1.28 o
  -4   1   7       10.00        8.49     12.02 o
  -3   1   7        5.96        3.22      2.28 o
  -2   1   7      288.81      302.52     41.06 o
  -1   1   7      162.09      189.53     19.36 o
   0   1   7      638.97      648.34     79.12 o
   1   1   7      162.59      189.29     19.36 o
   2   1   7      300.37      313.76     31.67 o
   3   1   7        6.09        4.67      1.48 o
   4   1   7        9.21        7.00      5.03 o
  -4   2   7       84.50        0.00     24.55 o
  -3   2   7       68.74       69.66     14.26 o
  -2   2   7       35.22       38.92      6.16 o
  -1   2   7      394.24      413.38     42.23 o
   0   2   7       20.18       21.77      5.20 o
   1   2   7      401.08      414.45     42.23 o
   2   2   7       36.74       40.15      4.14 o
   3   2   7       67.19       66.32     16.45 o
   4   2   7       86.16        0.00     24.45 o
  -4   3   7       30.54       33.20     20.97 o
  -3   3   7       20.02       23.74      5.12 o
  -2   3   7      100.60      102.37     13.54 o
  -1   3   7       84.06       75.33      7.31 o
   0   3   7        2.42        0.00      0.79 o
   1   3   7       77.76       67.59      7.31 o
   2   3   7       97.75      102.17     12.52 o
   3   3   7       18.34       19.87      5.05 o
   4   3   7       30.43       36.82     11.78 o
  -4   4   7       18.84       22.50      4.95 o
  -3   4   7       50.59       48.44     12.62 o
  -2   4   7       35.59       38.03      9.98 o
  -1   4   7       99.54      112.56      9.61 o
   0   4   7       14.88       19.66      3.36 o
   1   4   7       97.86      110.75     11.50 o
   2   4   7       34.90       33.98      8.03 o
   3   4   7       54.05       55.38      7.85 o
   4   4   7       18.14       17.58      3.08 o
  -4   5   7       12.11       11.20      6.22 o
  -3   5   7       53.44       59.90     14.23 o
  -2   5   7        7.51        9.51      1.35 o
  -1   5   7      293.40      304.92     26.19 o
   0   5   7      684.09      697.53     60.11 o
   1   5   7      302.29      304.66     26.19 o
   2   5   7        8.69        8.41      1.20 o
   3   5   7       56.13       66.31      7.85 o
   4   5   7       12.23        8.51      1.82 o
  -4   6   7        5.50        5.36      3.41 o
  -3   6   7      125.42       79.06     64.86 o
  -2   6   7      176.46      182.93     24.10 o
  -1   6   7      111.88      120.59     10.16 o
   0   6   7       46.61       39.85      5.65 o
   1   6   7      111.80      112.69     11.37 o
   2   6   7      179.64      180.50     22.13 o
   3   6   7      123.90      132.49     20.87 o
   4   6   7        5.71        7.72      1.52 o
  -4   7   7        0.96        0.00     14.59 o
  -3   7   7       34.67       35.95     21.55 o
  -2   7   7       87.20       83.00     18.84 o
  -1   7   7       38.08       34.61      4.76 o
   0   7   7        5.49        5.63      0.58 o
   1   7   7       35.08       33.46      3.37 o
   2   7   7       86.83       86.84      8.34 o
   3   7   7       33.70       31.57      5.76 o
   4   7   7        0.98        0.81      0.63 o
  -3   8   7       44.94       40.28     35.69 o
  -2   8   7      212.98      207.69     27.58 o
  -1   8   7       37.44       37.12      3.22 o
   0   8   7        4.17        3.73      0.45 o
   1   8   7       39.43       36.53      3.65 o
   2   8   7      210.98      207.78     20.25 o
   3   8   7       45.27       51.82      8.52 o
  -3   9   7       12.14       20.08      2.60 o
  -2   9   7        5.07        5.45      6.41 o
  -1   9   7      236.22      240.56     20.29 o
   0   9   7       68.67       69.84      6.83 o
   1   9   7      236.07      231.12     23.02 o
   2   9   7        4.37        4.12      1.10 o
   3   9   7       11.68       14.48      2.87 o
  -3  10   7        8.75       10.07      7.25 o
  -2  10   7        1.40        2.03      3.14 o
  -1  10   7       21.92       26.84      2.18 o
   0  10   7       24.09       25.57      2.58 o
   1  10   7       21.14       21.65      2.46 o
   2  10   7        1.67        1.04      0.50 o
   3  10   7        8.77        9.54      1.67 o
  -2  11   7       35.40       40.75      5.13 o
  -1  11   7       22.50       23.82      2.03 o
   0  11   7       42.63       42.04      4.14 o
   1  11   7       22.90       21.40      2.27 o
   2  11   7       35.01       35.30      4.43 o
  -2  12   7       12.91       14.31      1.95 o
  -1  12   7       27.24       30.63      2.89 o
   0  12   7        7.63        6.38      0.80 o
   1  12   7       26.56       25.70      3.32 o
   2  12   7       13.14       12.19      3.15 o
  -1  13   7       43.65       44.28      4.35 o
   0  13   7      217.80      216.87     21.02 o
   1  13   7       43.68       44.17      5.08 o
   0   0   8       24.59        0.00     16.88 o
   1   0   8      161.16      168.11     16.16 o
   2   0   8       61.98       80.33      8.21 o
   3   0   8      105.05      112.30     13.70 o
   4   0   8        7.55       10.31     10.70 o
  -4   1   8        7.07        8.95      4.89 o
  -3   1   8       41.54       38.96      6.80 o
  -2   1   8       48.32       43.14     12.34 o
  -1   1   8     1044.71     1016.01    103.97 o
   0   1   8       16.15       19.60      3.71 o
   1   1   8     1036.36     1024.72    103.97 o
   2   1   8       49.25       50.86      8.62 o
   3   1   8       43.36       44.16     10.21 o
   4   1   8        7.15        6.28      5.48 o
  -4   2   8       17.44       19.50      2.65 o
  -3   2   8       18.06       18.92      4.14 o
  -2   2   8       12.40       14.97      7.55 o
  -1   2   8        4.84        5.08      1.22 o
   0   2   8        0.32        0.53      3.42 o
   1   2   8        4.29        3.30      2.02 o
   2   2   8       12.74       15.72      2.92 o
   3   2   8       17.61       20.75      6.60 o
   4   2   8       16.84       13.65      6.82 o
  -4   3   8        5.79        5.54      2.21 o
  -3   3   8      211.83      226.58     29.82 o
  -2   3   8      171.01      167.66     21.74 o
  -1   3   8      192.06      187.72     18.50 o
   0   3   8      778.18      818.04     99.40 o
   1   3   8      192.19      174.41     18.50 o
   2   3   8      166.88      161.06     19.96 o
   3   3   8      209.19      223.87     27.53 o
   4   3   8        5.43        4.84      8.65 o
  -4   4   8       23.57       25.17      5.58 o
  -3   4   8       34.68       36.59     27.77 o
  -2   4   8      112.41      126.43     23.24 o
  -1   4   8       59.46       60.22      5.41 o
   0   4   8      147.87      166.13     20.33 o
   1   4   8       60.88       66.89      6.58 o
   2   4   8      110.61      120.52     19.81 o
   3   4   8       36.49       43.30     13.28 o
   4   4   8       23.79       28.42      4.59 o
  -4   5   8       40.03       41.45     25.24 o
  -3   5   8        8.99       12.45      4.07 o
  -2   5   8      291.83      301.84     57.75 o
  -1   5   8       51.65       50.49      6.73 o
   0   5   8      644.62      643.75     55.17 o
   1   5   8       53.55       52.73      6.20 o
   2   5   8      291.40      313.41     49.27 o
   3   5   8        9.63       10.62      1.52 o
   4   5   8       40.03       55.56      8.64 o
  -4   6   8       48.19       31.90     36.44 o
  -3   6   8       10.54       11.29      5.47 o
  -2   6   8        2.41        1.46      0.92 o
  -1   6   8       12.51       12.12      3.63 o
   0   6   8        0.23        0.00      2.33 o
   1   6   8       12.62       13.05      1.27 o
   2   6   8        2.87        4.59      1.78 o
   3   6   8       10.58        7.05      1.59 o
   4   6   8       49.62       59.32      8.80 o
  -3   7   8       10.40       12.09      7.78 o
  -2   7   8       37.26       37.34      5.96 o
  -1   7   8       31.81       34.26      3.04 o
   0   7   8      219.72      207.51     25.29 o
   1   7   8       32.17       35.41      3.45 o
   2   7   8       36.50       41.22      4.93 o
   3   7   8       10.24        9.15      1.88 o
  -3   8   8        6.30        7.76      5.80 o
  -2   8   8       36.37       36.61      9.51 o
  -1   8   8       29.58       29.25      2.58 o
   0   8   8        6.72        6.16      1.61 o
   1   8   8       29.04       29.48      2.93 o
   2   8   8       37.45       39.42      4.76 o
   3   8   8        6.41        5.07      1.24 o
  -3   9   8       13.55       24.92     19.64 o
  -2   9   8      107.64      111.34     14.98 o
  -1   9   8       56.13       53.50      4.73 o
   0   9   8      160.94      152.68     14.86 o
   1   9   8       53.83       54.99      6.57 o
   2   9   8      108.72      113.47     12.78 o
   3   9   8       13.37       15.32      3.21 o
  -3  10   8        4.12        4.61      6.24 o
  -2  10   8       22.40       19.77     16.30 o
  -1  10   8       12.44       11.92      1.29 o
   0  10   8       23.20       22.66      2.28 o
   1  10   8       13.07       15.12      3.80 o
   2  10   8       22.95       14.76      2.93 o
   3  10   8        3.71        3.00      0.90 o
  -2  11   8        5.62        6.43      3.25 o
  -1  11   8       71.53       72.18      6.15 o
   0  11   8       11.73       10.75      1.17 o
   1  11   8       72.19       68.49      6.92 o
   2  11   8        6.07        6.81      1.30 o
  -1  12   8        1.19        1.45      0.45 o
   0  12   8        8.82        8.90      1.03 o
   1  12   8        1.27        0.34      0.48 o
   0  13   8        3.58        1.47      0.77 o
   1   0   9       11.14       12.07      2.28 o
   2   0   9      163.35      169.16     17.08 o
   3   0   9       28.83       25.45      6.57 o
   4   0   9       79.37        0.00     26.26 o
  -4   1   9       25.52       27.96      5.92 o
  -3   1   9       21.06       22.47      5.78 o
  -2   1   9      390.58      400.39     51.29 o
  -1   1   9       35.00       32.98      4.49 o
   1   1   9       36.60       33.53      3.81 o
   2   1   9      386.43      383.42     39.64 o
   3   1   9       21.17       23.59      8.10 o
   4   1   9       26.47       25.80      8.86 o
  -4   2   9       12.48       16.98      6.67 o
  -3   2   9       19.97       20.30      6.73 o
  -2   2   9       48.87       48.33     10.48 o
  -1   2   9       22.43       21.74      2.75 o
   0   2   9        1.91        2.08      1.94 o
   1   2   9       23.08       18.51      3.99 o
   2   2   9       47.27       43.71      9.44 o
   3   2   9       20.46       19.00     14.13 o
   4   2   9       11.40        9.65      1.90 o
  -4   3   9       14.14       17.67      3.98 o
  -3   3   9       46.92       51.30     15.67 o
  -2   3   9       40.98       38.98     17.70 o
  -1   3   9      206.46      214.23     21.37 o
   0   3   9      306.49      290.86     35.35 o
   1   3   9      202.24      203.98     21.38 o
   2   3   9       37.56       35.72     12.75 o
   3   3   9       46.51       50.56     26.82 o
   4   3   9       13.93        8.95     10.26 o
  -4   4   9        8.91        8.49      6.29 o
  -3   4   9      132.58      144.98     19.24 o
  -2   4   9       12.52       15.87     15.96 o
  -1   4   9       59.97       62.71      9.91 o
   0   4   9       29.59       28.41      8.59 o
   1   4   9       60.72       61.20      9.55 o
   2   4   9       11.70       13.39      1.77 o
   3   4   9      130.66      144.75     17.74 o
   4   4   9        9.11       16.05      2.35 o
  -4   5   9        2.14        0.65      1.77 o
  -3   5   9       19.87       17.00     13.18 o
  -2   5   9       88.45       81.41     16.28 o
  -1   5   9      339.02      346.65     29.55 o
   0   5   9      215.60      228.50     27.84 o
   1   5   9      341.59      340.60     42.09 o
   2   5   9       90.32       91.06     16.28 o
   3   5   9       20.09       19.53      3.28 o
   4   5   9        1.99        1.21      0.73 o
  -3   6   9        5.73        6.44      3.50 o
  -2   6   9        0.18        0.00      4.14 o
  -1   6   9       29.70       26.84      3.04 o
   0   6   9        9.98       12.33      3.82 o
   1   6   9       29.27       28.27      4.29 o
   2   6   9        0.17        0.00      0.55 o
   3   6   9        6.36        7.29      1.05 o
  -3   7   9       86.99       73.49     60.45 o
  -2   7   9       13.50       19.48      4.72 o
  -1   7   9      235.68      248.66     21.09 o
   0   7   9       47.86       51.12     22.30 o
   1   7   9      235.14      238.31     23.70 o
   2   7   9       13.37       15.44      6.20 o
   3   7   9       86.34       95.17     16.16 o
  -3   8   9       20.71       19.83     10.49 o
  -2   8   9        4.57        6.97      5.38 o
  -1   8   9       42.21       44.17      6.15 o
   0   8   9       34.90       30.39      7.89 o
   1   8   9       40.86       39.84      4.17 o
   2   8   9        4.54        4.93      1.66 o
   3   8   9       20.16       14.17      2.82 o
  -3   9   9        1.73        0.22      1.58 o
  -2   9   9       56.05       39.83     40.74 o
  -1   9   9      124.45      120.65     10.23 o
   0   9   9      111.98      123.19     11.94 o
   1   9   9      123.92      115.59     11.49 o
   2   9   9       56.26       60.97      9.49 o
   3   9   9        2.02        1.23      0.66 o
  -2  10   9        2.44        2.47      8.34 o
  -1  10   9        3.80        3.57      0.48 o
   0  10   9        6.06        4.85      0.74 o
   1  10   9        3.73        3.61      0.79 o
   2  10   9        2.05        0.80      0.81 o
  -2  11   9       20.84       23.22      3.35 o
  -1  11   9        0.41        1.23      0.57 o
   0  11   9       69.32       69.18      6.80 o
   1  11   9        0.25        0.00      0.38 o
   2  11   9       20.81       24.87      2.86 o
  -1  12   9        2.43        0.00      0.80 o
   0  12   9       19.19       19.67      2.01 o
   1  12   9        2.38        3.47      0.86 o
   1   0  10       18.30       24.91      5.53 o
   2   0  10       40.13       45.89      7.89 o
   3   0  10       93.11       96.06     11.79 o
   4   0  10        0.02        1.17      3.58 o
  -4   1  10        5.75        5.18      2.08 o
  -3   1  10       36.47       27.60     42.92 o
  -2   1  10        4.59        4.49      0.60 o
  -1   1  10      142.60      135.50     28.58 o
   0   1  10      512.30      487.04     59.39 o
   1   1  10      151.70      161.55     18.55 o
   2   1  10        4.55        3.60      3.05 o
   3   1  10       35.45       38.07     18.46 o
   4   1  10        5.36        5.01      4.52 o
  -4   2  10       12.55       17.83     16.19 o
  -3   2  10        8.65       11.33      6.32 o
  -2   2  10       53.96        0.00     37.30 o
  -1   2  10       82.58       82.04     11.17 o
   0   2  10        0.58        0.10      1.95 o
   1   2  10       84.64       84.69     10.13 o
   2   2  10       51.53       43.10     17.40 o
   3   2  10        8.94       11.90      3.27 o
   4   2  10       12.73       11.62      4.83 o
  -4   3  10        9.63       11.84      5.03 o
  -3   3  10        9.41        9.33      1.78 o
  -2   3  10       81.71       87.37     16.85 o
  -1   3  10      111.99      102.46     23.12 o
   0   3  10      189.20      189.25     23.12 o
   1   3  10      111.99       98.72     10.38 o
   2   3  10       81.50       63.97     51.77 o
   3   3  10        9.81       10.11      2.47 o
   4   3  10       10.13       11.10      1.60 o
  -4   4  10       11.83        9.57      8.51 o
  -3   4  10       24.72       30.15      6.50 o
  -2   4  10      210.26      199.40     39.29 o
  -1   4  10       95.04       86.48     15.85 o
   0   4  10       80.39       66.56     18.78 o
   1   4  10       92.97       81.67     13.52 o
   2   4  10      214.09      219.80     39.31 o
   3   4  10       23.95       20.47      5.28 o
   4   4  10       11.82       14.17      2.30 o
  -3   5  10        1.39        1.70      2.76 o
  -2   5  10       15.34       18.13      8.59 o
  -1   5  10       78.25       44.67     49.25 o
   0   5  10      214.50      214.89     26.28 o
   1   5  10       78.91       63.37     28.56 o
   2   5  10       17.68       22.29     10.43 o
   3   5  10        1.58        0.70      1.34 o
  -3   6  10       27.55       35.17     14.91 o
  -2   6  10        6.71        5.94      1.08 o
  -1   6  10       13.46       15.36      6.78 o
   0   6  10        3.06        2.53      0.98 o
   1   6  10       14.46       15.99      2.02 o
   2   6  10        6.04        6.03      0.92 o
   3   6  10       27.85       27.09      3.74 o
  -3   7  10       61.97       58.26     23.40 o
  -2   7  10       62.95       55.86     17.68 o
  -1   7  10       44.42       43.77      8.33 o
   0   7  10       45.81       45.39      5.27 o
   1   7  10       44.62       47.23      5.61 o
   2   7  10       63.04       65.57     10.19 o
   3   7  10       62.91       58.13      9.93 o
  -3   8  10        4.33        4.17      2.01 o
  -2   8  10       28.51       21.77      7.50 o
  -1   8  10       33.51       31.73      8.60 o
   0   8  10        4.82        3.37      1.83 o
   1   8  10       34.57       32.11      4.10 o
   2   8  10       27.99       26.67      4.50 o
   3   8  10        4.00        6.53      1.21 o
  -2   9  10       29.76       31.28     18.90 o
  -1   9  10        0.15        0.00      5.95 o
   0   9  10       82.99       87.32      8.52 o
   1   9  10        0.10        0.00      0.56 o
   2   9  10       29.80       27.83      5.07 o
  -2  10  10        3.34        0.53      1.60 o
  -1  10  10        6.16        5.35      0.99 o
   0  10  10        0.38        0.00      0.37 o
   1  10  10        5.51        5.59      1.21 o
   2  10  10        3.47        4.48      0.83 o
  -1  11  10       45.06       45.86      9.02 o
   0  11  10       11.33       10.13      1.46 o
   1  11  10       44.80       48.19      4.71 o
   1   0  11       26.55       22.19      5.49 o
   2   0  11       44.97       42.87     11.37 o
   3   0  11       79.18       85.57     22.70 o
  -3   1  11       31.69       34.23     13.03 o
  -2   1  11      109.80       71.93     55.66 o
  -1   1  11       54.22       44.70     10.73 o
   0   1  11      459.93      453.95     38.84 o
   1   1  11       53.28       50.33      5.36 o
   2   1  11      107.61      112.89     13.50 o
   3   1  11       30.58       34.24      8.16 o
  -3   2  11        0.73        0.00      7.12 o
  -2   2  11       43.09       42.55     10.91 o
  -1   2  11      523.29      496.56     66.74 o
   0   2  11        0.21        0.00      4.12 o
   1   2  11      518.43      512.41     51.82 o
   2   2  11       45.07       45.28     12.02 o
   3   2  11        0.54        0.00      2.49 o
  -3   3  11       27.75       31.76      7.62 o
  -2   3  11      118.09      114.37     22.69 o
  -1   3  11      563.90      559.19     76.39 o
   0   3  11       20.75       18.95      8.12 o
   1   3  11      571.22      585.05     58.83 o
   2   3  11      122.00      127.50     22.71 o
   3   3  11       28.81       33.93      5.34 o
  -3   4  11        7.25        8.73      1.28 o
  -2   4  11      137.02      156.04     29.71 o
  -1   4  11       60.46       54.19     13.02 o
   0   4  11       61.34       57.26     11.80 o
   1   4  11       63.04       55.58      8.42 o
   2   4  11      135.76      159.94     29.72 o
   3   4  11        7.23        6.37      7.22 o
  -3   5  11       42.77       37.49      8.55 o
  -2   5  11       86.33       74.69     15.54 o
  -1   5  11      105.38      102.37     12.96 o
   0   5  11       24.44       16.89      5.13 o
   1   5  11      101.46       91.85     11.85 o
   2   5  11       84.23       72.67     25.32 o
   3   5  11       40.95       43.99      5.12 o
  -3   6  11       13.72       13.50      6.94 o
  -2   6  11        2.23        2.33      3.59 o
  -1   6  11        8.45        6.93      3.17 o
   0   6  11      347.20      348.75     42.46 o
   1   6  11        8.20        7.57      1.07 o
   2   6  11        2.66        2.97      0.64 o
   3   6  11       13.56       12.35      1.74 o
  -3   7  11       25.53       25.96     32.35 o
  -2   7  11        2.49        2.55      4.50 o
  -1   7  11       59.65       50.07     39.25 o
   0   7  11       80.68       73.54     19.99 o
   1   7  11       59.32       55.57      9.57 o
   2   7  11        2.09        2.62      1.89 o
   3   7  11       26.52       27.23      4.92 o
  -2   8  11       18.06       16.82      9.78 o
  -1   8  11       22.44       17.23      8.16 o
   0   8  11        2.94        1.63      0.79 o
   1   8  11       22.45       16.25      3.19 o
   2   8  11       17.91       18.76      3.49 o
  -2   9  11        8.64        9.83     10.82 o
  -1   9  11       17.28       16.53     10.07 o
   0   9  11        0.35        0.57      0.79 o
   1   9  11       17.07       21.21      3.53 o
   2   9  11        8.77       11.18      2.29 o
  -1  10  11        7.08        4.39      1.36 o
   0  10  11       33.74       31.41      3.06 o
   1  10  11        7.17        5.80      1.34 o
   0  11  11       37.26       42.79      4.18 o
   0   0  12      193.99      178.94     21.74 o
   1   0  12       11.49       13.33      1.39 o
   2   0  12       31.67       29.06     34.47 o
   3   0  12        4.44        5.82      2.70 o
  -3   1  12       46.30       49.03     28.12 o
  -2   1  12       18.08       18.34      3.11 o
  -1   1  12      260.09      272.62     27.59 o
   0   1  12      527.61      531.83     45.72 o
   1   1  12      254.52      270.19     28.04 o
   2   1  12       18.13       23.44      4.30 o
   3   1  12       44.98       49.99     16.58 o
  -3   2  12        7.31        4.94      6.13 o
  -2   2  12       56.56       48.10     13.07 o
  -1   2  12       24.91       26.97     10.70 o
   0   2  12      359.98      363.97     44.11 o
   1   2  12       23.97       24.46      4.17 o
   2   2  12       59.09       57.15     17.06 o
   3   2  12        6.89        4.72      2.20 o
  -3   3  12       16.29       14.67     22.22 o
  -2   3  12       83.60       77.65     15.25 o
  -1   3  12       17.88       19.39      3.08 o
   0   3  12       20.57       26.07      7.93 o
   1   3  12       19.77       21.01      2.17 o
   2   3  12       85.88       83.64     21.93 o
   3   3  12       16.16       15.27      4.46 o
  -3   4  12        9.88       10.19      1.63 o
  -2   4  12       21.38       26.39      4.40 o
  -1   4  12       59.40       36.87     34.63 o
   0   4  12       19.19       19.85      2.14 o
   1   4  12       62.34       47.68     21.99 o
   2   4  12       19.75       16.57      4.56 o
   3   4  12       10.22        9.86      2.62 o
  -3   5  12       25.58       32.71     24.49 o
  -2   5  12      117.67      124.10     15.84 o
  -1   5  12       32.76       30.60     11.12 o
   0   5  12       45.71       46.51     16.86 o
   1   5  12       32.44       27.57      3.97 o
   2   5  12      113.48      114.14     14.58 o
   3   5  12       25.77       21.78      4.44 o
  -2   6  12       58.05       52.95     17.66 o
  -1   6  12      122.02      122.19     15.99 o
   0   6  12       22.92       21.90     10.07 o
   1   6  12      119.53      119.09     14.81 o
   2   6  12       57.72       54.04      9.20 o
  -2   7  12       54.42       48.15     42.55 o
  -1   7  12        6.74        7.52      4.04 o
   0   7  12       78.93       70.97     35.26 o
   1   7  12        7.18       10.44      1.26 o
   2   7  12       55.90       56.02      9.52 o
  -2   8  12        2.31        3.91      6.80 o
  -1   8  12       17.61       16.50      6.89 o
   0   8  12        5.14        3.00      2.99 o
   1   8  12       17.57       18.75      3.23 o
   2   8  12        2.41        3.46      1.18 o
  -1   9  12       74.10       56.79     47.19 o
   0   9  12       34.51       26.00      4.26 o
   1   9  12       72.52       86.00     13.20 o
   0  10  12       19.66       21.09      3.41 o
   1   0  13      165.84      159.95     16.39 o
   2   0  13        0.94        0.00      4.26 o
   3   0  13        0.03        0.30      1.70 o
  -3   1  13       16.14       14.47     30.89 o
  -2   1  13       10.43       10.70      3.21 o
  -1   1  13       38.13       34.57      7.94 o
   0   1  13        0.68        1.81      0.66 o
   1   1  13       38.09       39.81      8.29 o
   2   1  13        9.44        8.71     13.70 o
   3   1  13       16.81       14.73     17.44 o
  -3   2  13       22.44       16.26     18.33 o
  -2   2  13       42.55       40.41      8.88 o
  -1   2  13       77.54       76.31     12.32 o
   0   2  13       95.48       88.85      9.77 o
   1   2  13       82.15       85.91     11.49 o
   2   2  13       41.86       44.44     15.41 o
   3   2  13       22.46       20.78     11.89 o
  -3   3  13        9.90       10.05      9.94 o
  -2   3  13       32.99       35.00     12.89 o
  -1   3  13       13.43       13.54      1.82 o
   0   3  13       75.90       76.51     20.32 o
   1   3  13       13.39       11.93      4.52 o
   2   3  13       32.52       38.90      8.01 o
   3   3  13        9.68       10.78      7.25 o
  -2   4  13        5.45        4.81     31.58 o
  -1   4  13       43.35       34.68     12.27 o
   0   4  13        4.96        4.81      1.00 o
   1   4  13       41.39       40.59     10.22 o
   2   4  13        6.15        3.88      8.04 o
  -2   5  13       14.13       12.14      3.21 o
  -1   5  13       40.75       42.71     15.33 o
   0   5  13        8.39        7.93      3.54 o
   1   5  13       41.15       41.68      5.33 o
   2   5  13       15.03       11.11      3.58 o
  -2   6  13       40.32       39.81     19.34 o
  -1   6  13       14.60       15.41      4.89 o
   0   6  13       42.90       37.59     26.74 o
   1   6  13       14.90       12.57      1.75 o
   2   6  13       40.48       46.69      8.03 o
  -2   7  13       46.38       36.38     15.39 o
  -1   7  13       25.44       28.03     16.58 o
   0   7  13       18.35       14.16      1.90 o
   1   7  13       25.68       18.65      2.80 o
   2   7  13       46.80       42.88      9.97 o
  -1   8  13        1.26        0.51      3.96 o
   0   8  13       75.79       66.63     26.40 o
   1   8  13        1.29        1.24      0.68 o
   0   9  13       20.24       16.64      3.46 o
   0   0  14      225.92      226.66     42.59 o
   1   0  14        0.00        0.83      2.54 o
   2   0  14       42.31       42.08     32.99 o
  -2   1  14       13.05       12.34      4.90 o
  -1   1  14        7.57        8.97      1.71 o
   0   1  14        1.29        0.00      0.63 o
   1   1  14        7.78        7.95      4.95 o
   2   1  14       12.28       10.76      8.85 o
  -2   2  14       44.35       40.53      9.43 o
  -1   2  14       22.98       23.85      7.96 o
   0   2  14       86.83       69.99     47.94 o
   1   2  14       23.21       26.87      5.13 o
   2   2  14       43.67       41.22     13.05 o
  -2   3  14        6.86        8.82      2.23 o
  -1   3  14       30.60       34.01      9.80 o
   0   3  14       17.08       14.27      3.84 o
   1   3  14       31.20       33.55      7.23 o
   2   3  14        7.22        8.07      1.23 o
  -2   4  14       23.42       22.51      9.57 o
  -1   4  14       84.60       79.26     50.45 o
   0   4  14       19.73       17.04      2.88 o
   1   4  14       83.96       76.54     12.50 o
   2   4  14       23.23       22.77      5.21 o
  -2   5  14       33.06       28.80     11.94 o
  -1   5  14        7.54        7.09      3.13 o
   0   5  14       20.26       18.73      9.85 o
   1   5  14        7.33        7.84      1.17 o
   2   5  14       33.66       31.51      9.09 o
  -1   6  14       46.40       48.67     11.89 o
   0   6  14        0.12        0.00      0.88 o
   1   6  14       47.21       57.56      6.67 o
  -1   7  14        9.69       10.00      7.05 o
   0   7  14       16.25        0.00     30.39 o
   1   7  14        9.53        9.24      1.67 o
   1   0  15       71.80       84.87     12.38 o
   2   0  15       13.86       17.06      4.12 o
  -2   1  15        5.12        9.05      2.21 o
  -1   1  15       21.86       23.42      8.53 o
   0   1  15       27.51       29.58      4.06 o
   1   1  15       21.31       20.77      6.96 o
   2   1  15        5.31        5.17      3.94 o
  -2   2  15        4.54        6.84      3.45 o
  -1   2  15       10.82       11.56      4.00 o
   0   2  15       17.33       23.02      3.21 o
   1   2  15       11.06       14.21      7.31 o
   2   2  15        4.22        5.98      1.56 o
  -1   3  15       17.20       18.51      4.65 o
   0   3  15        0.26        0.00      2.28 o
   1   3  15       17.13       22.09      2.65 o
  -1   4  15       32.96       27.71      9.77 o
   0   4  15        7.56        9.28      1.55 o
   1   4  15       32.83       34.30      3.93 o
  -1   5  15        4.44        3.00      5.82 o
   0   5  15       20.15       18.80      7.11 o
   1   5  15        4.32        4.84      0.79 o
   0   6  15       43.17        0.00     29.67 o
   0   0  16       71.34       68.47     13.00 o
   1   0  16        2.25        3.24      3.91 o
  -1   1  16        3.23        2.13      1.23 o
   0   1  16        3.51        3.13      0.81 o
   1   1  16        3.17        1.14      3.21 o
   0   2  16       15.69       16.45      2.75 o
   0   3  16        5.40        6.45      1.16 o
 
